# Supplementary material for: A Draft Genome Assembly of Culex pipiens pallens (Diptera: Culicidae) Using PacBio Sequencing
Source: Genome Biol Evol. 2021 Jan 27;13(3):evab005. doi: 10.1093/gbe/evab005 (PMC7936019; doi:10.1093/gbe/evab005)
Supplement: evab005_Supplementary_Data [file evab005_supplementary_data.zip]

Archive with 3 entries (3 files):
- FigS1.pdf
- Table_S1.pdf
- Table_S2.pdf
